# Supplementary material for: Screening of Durum Wheat Cultivars for Selenium Response under Contrasting Environments, Based on Grain Yield and Quality Attributes
Source: Plants (Basel). 2022 May 28;11(11):1437. doi: 10.3390/plants11111437 (PMC9183021; doi:10.3390/plants11111437)
Supplement: Supplementary file 1 [file plants-11-01437-s001.zip]

Archive with 1 entries (1 files):
- plants-1570405-supplementary.pdf
